# Supplementary material for: Effects of a Novel COL4A3 Homozygous/Heterozygous Splicing Mutation on the Mild Phenotype in a Family With Autosomal Recessive Alport Syndrome and a Literature Review
Source: Mol Genet Genomic Med. 2025 Feb 9;13(2):e70053. doi: 10.1002/mgg3.70053 (PMC11807844; doi:10.1002/mgg3.70053)
Supplement: Supplementary file 2 — Table S4. [file MGG3-13-e70053-s002.xlsx]

## Sheet: Sheet1
Effects of a novel COL4A3 homozygous/heterozygous splicing mutation on the mild phenotype in a family with autosomal recessive Alport syndrome and a literature review
Dan Chen1, Li Zhang1,Jing Rao1, Yan Zhou1, Lujun Dai2,Songsong Huang2,Chunxia Yang1, Qiuhan Bian1, Tao Zhang1, #,Xiaoyan Yang1, # Author Affiliations: 1 Department of Pediatrics, Affiliated Hospital of Guizhou Medical University, Guizhou Provincial Children's Medical Center, Guiyang, Guizhou, P.R China. 2 Department of Pathology, Affiliated Hospital of Guizhou Medical University, Guiyang, Guizhou…
Supplementary Table S4	Personal information, laboratory characteristics and clinical characteristics of patients carrying intronic COL4A3 mutations reported in previous studies.
Number	Variant	Variation type	Location	Mutation state	Patterns of inheritance	Age(year)	Sex	Country	Hematuria	Proteinuria	ESRD	Hearing loss	Ocular abnormalities	GBM changes	Clinical diagnosis	Treatment	Reference
1	COL4A3/21 G>A	Splicing	Exon 21	Heterozygous	AD	35	Male	Northern Ireland	+	+	+	+	-	Unknown	Alport Syndrome	Unknown	Kidney International, Vol. 58 (2000), pp. 1870–1875
2	c.162-2A>G	Splicing	Intron 2	Compound heterozygous	AR	17	Female	Japanese	+	+	-	-	-	Splitting	Alport Syndrome	Unknown	Pediatr Nephrol, 2014, 29: 1535-44.
	c.4793T>G	Missense	Exon 51
3	c.279+2T>C	Splicing	Intron 4	Heterozygous	AD	50-58	Male	Spanish	+	+	+	-	-	Thinning	Focal segmental glomerulosclerosis,Alport Syndrome	Unknown	Am J Kidney Dis, 2021, 78: 560-570.e1.
4	c.279+2T>C	Splicing	Intron 4	Heterozygous	AD	24-36	Female	Spanish	-	-	-	Unknown	Unknown	Unknown	Alport Syndrome	Unknown	Am J Kidney Dis, 2021, 78: 560-570.e1.
5	c.279+2T>C	Splicing	Intron 4	Heterozygous	AD	38	Female	Spanish	+	-	-	Unknown	Unknown	Unknown	Alport Syndrome	Unknown	Am J Kidney Dis, 2021, 78: 560-570.e1.
6	c.279+2T>C	Splicing	Intron 4	Heterozygous	AD	30-53	Male	Spanish	+	+	+	-	Unknown	Unknown	Focal segmental glomerulosclerosis,Alport Syndrome	Unknown	Am J Kidney Dis, 2021, 78: 560-570.e1.
7	c.279+2T>C	Splicing	Intron 4	Heterozygous	AD	47-56	Male	Spanish	+	+	-	-	Unknown	Thinning,thickening	Alport Syndrome	Unknown	Am J Kidney Dis, 2021, 78: 560-570.e1.
8	c.279+2T>C	Splicing	Intron 4	Heterozygous	AD	54	Male	Spanish	+	-	-	-	Unknown	Unknown	Alport Syndrome	Unknown	Am J Kidney Dis, 2021, 78: 560-570.e1.
9	c.279+2T>C	Splicing	Intron 4	Heterozygous	AD	79	Male	Spanish	+	Unknown	-	Unknown	Unknown	Unknown	Alport Syndrome	Unknown	Am J Kidney Dis, 2021, 78: 560-570.e1.
10	c.279+6T>C	Splicing	Intron 4	Heterozygous	Unknown	Unknown	Female	Slavic	+	+	+	Unknown	Unknown	Unknown	Membrane proliferative glomerulonephritis	Steroid sensitive,Cyclosporine,Mycophenolate mofetil	Nephrol Dial Transplant (2018) 1–12
11	c.387+1G>A	Splicing	Intron 6	Homozygous	AR	30-39	Male	South Asian	Unknown	Unknown	Unknown	+	Unknown	Unknown	Alport Syndrome	Unknown	https://www.ncbi.nlm.nih.gov/clinvar/variation/812587/
12	c.546+1G>T	Splicing	Intron 9	Heterozygous	AR	27	Male	Unknown	+	Unknown	+	+	Unknown	Normal	Alport Syndrome	Unknown	J Am Soc Nephrol 25: 2740–2751, 2014.
13	c.645+2T>C	Splicing	Intron 11	Compound heterozygous	AR	2-4	Female	Chinese	+	-	-	-	-	Unknown	Alport Syndrome	Unknown	Am J Med Genet A 158A, 2188
	c.3725G>A	Missense	Exon 42
14	c.765+2T>C	Splicing	Intron 13	Heterozygous	AR	69	Male	Hungarian	+	-	Unknown	-	Unknown	Unknown	Alport Syndrome/Familiar Benign Haematuria	Unknown	PLoS One, 2016, 11: e0149241.
15	c.765+2T>C	Splicing	Intron 13	Heterozygous	AR	71	Male	Hungarian	+	-	Unknown	-	Unknown	Unknown	Alport Syndrome/Familiar Benign Haematuria	Unknown	PLoS One, 2016, 11: e0149241.
16	c.765+2T>C	Splicing	Intron 13	Heterozygous	AR	68	Male	Hungarian	+	-	Unknown	-	Unknown	Unknown	Alport Syndrome/Familiar Benign Haematuria	Unknown	PLoS One, 2016, 11: e0149241.
17	c.765+2T>C	Splicing	Intron 13	Heterozygous	AR	37	Female	Hungarian	+	-	Unknown	-	Unknown	Thinning	Alport Syndrome/Familiar Benign Haematuria	Unknown	PLoS One, 2016, 11: e0149241.
18	c.765+2T>C	Splicing	Intron 13	Heterozygous	AR	42	Male	Hungarian	+	-	Unknown	-	Unknown	Unknown	Alport Syndrome/Familiar Benign Haematuria	Unknown	PLoS One, 2016, 11: e0149241.
19	c.765+2T>C	Splicing	Intron 13	Heterozygous	AR	35	Male	Hungarian	+	-	Unknown	-	Unknown	Unknown	Alport Syndrome/Familiar Benign Haematuria	Unknown	PLoS One, 2016, 11: e0149241.
20	c.765+2T>C	Splicing	Intron 13	Heterozygous	AR	39	Male	Hungarian	+	-	Unknown	-	Unknown	Unknown	Alport Syndrome/Familiar Benign Haematuria	Unknown	PLoS One, 2016, 11: e0149241.
21	c.828+1G>C	Splicing	Intron 14	Homozygous	AR	Unknown	Unknown	Oman	Unknown	Unknown	Unknown	+	Unknown	Unknown	Deafness，Alport Syndrome	Unknown	Hum Genet, 2020, 139: 1429-1441.
22	c.933+1G>A	Splicing	Intron 16	Compound heterozygous	AR	41	Male	Japanese	+	+	-	+	-	Thickening,splitting	Alport Syndrome	Unknown	CEN Case Rep (2017) 6:189–193
	c.3650_3657del8	Frameshift	Exon 42
23	c.988-6C>T	Splicing	Intron 17	Compound heterozygous	AR	14	Female	Unknown	+	+	-	-	-	Normal	Alport Syndrome	Unknown	J Am Soc Nephrol 25: 2740–2751, 2014.
	c.2197G>A	Missense	Exon 29					Unknown
24	c.1150+5G>A	Splicing	Intron 20	Homozygous	AR	50-55?	Male	Pakistani	+	+	+	+	-	Unknown	Alport Syndrome	Unknown	ANN HUM GENET.2022 May;86(3):145-152.
25	c.1150+5G>A	Splicing	Intron 20	Heterozygous	AR	30-35	Male	Pakistani	+	-	-	+	-	Unknown	Alport Syndrome	Unknown	ANN HUM GENET.2022 May;86(3):145-152.
26	c.1150+5G>A	Splicing	Intron 20	Compound heterozygous	AR	30-35	Female	Pakistani	+	+	-	+	-	Unknown	Alport Syndrome	Unknown	ANN HUM GENET.2022 May;86(3):145-152.
	c.4028-3C>T		Intron 45
27	c.1150+5G>A	Splicing	Intron 20	Compound heterozygous	AR	40-45	Female	Pakistani	+	+	+	+	-	Unknown	Alport Syndrome	Unknown	ANN HUM GENET.2022 May;86(3):145-152.
	c.4028-3C>T		Intron 45
28	c.1150+5G>A	Splicing	Intron 20	Compound heterozygous	AR	30-35	Female	Pakistani	+	+	-	+	+	Thinning,splitting	Focal segmental glomerulosclerosis,Alport Syndrome	Unknown	ANN HUM GENET.2022 May;86(3):145-152.
	c.4028-3C>T		Intron 45
29	c.1150+5G>A	Splicing	Intron 20	Heterozygous	AR	40-45	Male	Pakistani	+	-	-	-	-	Unknown	Alport Syndrome	Unknown	ANN HUM GENET.2022 May;86(3):145-152.
30	c.1150+5G>A	Splicing	Intron 20	Compound heterozygous	AR	40-45	Female	Pakistani	+	+	+	+	-	Unknown	Alport Syndrome	Unknown	ANN HUM GENET.2022 May;86(3):145-152.
	c.4028-3C>T		Intron 45
31	c.1150+5G>A	Splicing	Intron 20	Compound heterozygous	AR	30-40	Female	Pakistani	+	+	+	+	+	Unknown	Alport Syndrome	Unknown	ANN HUM GENET.2022 May;86(3):145-152.
	c.4028-3C>T		Intron 45
32	c.1150+5G>A	Splicing	Intron 20	Compound heterozygous	AR	30-35	Female	Pakistani	+	+	-	+	+	Unknown	Alport Syndrome	Unknown	ANN HUM GENET.2022 May;86(3):145-152.
	c.4028-3C>T		Intron 45
33	IVS 22-5 T>A	Splicing	Intron 22	Homozygous	AR	55	Male	Unknown	+	Unknown	+	+	+	Thinning	Alport Syndrome	Unknown	Pediatr Nephrol (2007) 22:652–657
34	c.1408+1G>C	Splicing	Intron 22	Compound heterozygous	AR	14	Female	German	Unknown	+	Unknown	Unknown	Unknown	Unknown	Alport Syndrome	ACEI	Clinical Genetics. 2021;99:143–156.
	c.4803delT	Frameshift	Exon 51
35	c.1409–5T＞A	Splicing	Intron 22	Homozygous	AR	54	Male	Australian	Unknown	Unknown	+	+	+	Unknown	Alport Syndrome	Unknown	J Am Soc Nephrol 24: 1945–1954, 2013.
36	c.1504+1G＞A	Splicing	Intron 23	Homozygous	AR	25	Male	Unknown	+	+	+	+	-	Thinning,thickening	Alport Syndrome	Unknown	J Am Soc Nephrol 25: 2740–2751, 2014.
37	c.1504+1G＞A	Splicing	Intron 23	Compound heterozygous	AR	36	Female	Unknown	+	+	-	-	-	Unknown	Alport Syndrome	Unknown	J Med Genet.2015 Mar;52(3):163-74.
	COL4A4 c.1293_1310del	Frameshift	Exon 20
38	c.1504+1G＞A	Splicing	Intron 23	Heterozygous	AR	64	Female	Unknown	+	-	-	-	-	Unknown	Alport Syndrome	Unknown	J Med Genet.2015 Mar;52(3):163-74.
39	c.1504+2T＞A	Splicing	Intron 23	Homozygous	AR	28	Male	Iraqi-Jewish	+	+	+	+	+	Unknown	Alport Syndrome	Unknown	Nephrol Dial Transplant (2006) 21: 665–671
40	c.1504+2T＞A	Splicing	Intron 23	Heterozygous	AR	70	Male	Iraqi-Jewish	+	-	-	-	-	Unknown	Alport Syndrome?	Unknown	Nephrol Dial Transplant (2006) 21: 665–671
41	c.1504+2T＞A	Splicing	Intron 23	Heterozygous	AR	65	Female	Iraqi-Jewish	-	-	-	-	-	Unknown	Normal	Unknown	Nephrol Dial Transplant (2006) 21: 665–671
42	c.1504+6A＞C	Splicing	Intron 23	Heterozygous	Unknown	Unknown	Female	Kazakh	+	+	+	Unknown	Unknown	Unknown	Unknown	Steroid sensitive	Nephrol Dial Transplant (2018) 1–12
43	c.1575+5G>T	Splicing	Intron 24	Compound heterozygous	AR	3	Female	Chinese	+	+	-	-	-	Unknown	Alport Syndrome	Unknown	Am J Med Genet A 158A, 2188
	c.4231A>T	Missense	Exon 47
44	c.1758+2T>C	Splicing	Intron 25	Compound heterozygous	AR	15	Male	Chinese	+	+	-	-	-	Thinning,thickening,splitting	Minimal change nephrotic syndrome,Alport Syndrome	ARB，Methylprednisolone tablets taken orally	J Clin Nephrol,August 2022,Vol. 22,No. 8
	c.4381C>A	Missense	Exon 48
45	c.1928-2A>T	Splicing	Intron 47	Compound heterozygous	AR	12	Female	Chinese	+	+	-	-	-	Thinning,thickening,splitting	Focal proliferative glomerulonephritis,Alport Syndrome	Unknown	J Clin Pediatr Vol.33 No.12 Dec. 2015
	c.4280G>T	Missense	Exon 48
46	c.2020+2T＞C	Splicing	Intron 27	Heterozygous	AR/AD	28	Female	Unknown	+	+	+	-	-	Thinning,thickening	Alport Syndrome	Unknown	J Am Soc Nephrol 25: 2740–2751, 2014.
47	c.2224 - 11C>T	Splicing	Intron 29	Heterozygous	AR/AD	Unknown	Unknown	Unknown	+	-	Unknown	-	Unknown	Thinning	Alport Syndrome/Thin basement membrane nephropathy	Unknown	Kidney International, Vol. 65 (2004), pp. 786–790
48	c.2489-1G＞A	Splicing	Intron 31	Homozygous	AR	44	Female	Unknown	+	Unknown	+	+	Unknown	Thinning,thickening,splitting	Alport Syndrome	Unknown	Mol Genet Genomic Med, 2021, 9: e1576.
49	c.2657-1G＞T	Splicing	Intron 33	Heterozygous	AR	Unknown	Unknown	Unknown	Unknown	Unknown	Unknown	Unknown	Unknown	Unknown	Alport Syndrome	Unknown	Clin Genet, 2015, 88: 456-61.
50	c.2746+1G＞T	Splicing	Intron 33	Heterozygous	AR	45	Female	Unknown	+	Unknown	Unknown	Unknown	-	Unknown	Alport Syndrome	Unknown	J Med Genet.2015 Mar;52(3):163-74.
51	c.2746+1G＞T	Splicing	Intron 33	Compound heterozygous	AR	7	Male	Unknown	+	Unknown	Unknown	-	-	Unknown	Alport Syndrome	Unknown	J Med Genet.2015 Mar;52(3):163-74.
	c.1553G＞A	Missense	Exon 24
52	c.2980+1G＞A	Splicing	Intron 35	Heterozygous	AR/AD	16	Female	Unknown	+	+	-	-	Unknown	Thinning	Focal proliferative glomerulonephritis,Alport Syndrome	Unknown	Kidney International, Vol. 65 (2004), pp. 786–790
53	c.2980+2T＞A	Splicing	Intron 35	Heterozygous	AD	43	Male	Japanese	-	+	-	-	-	Thinning	Alport Syndrome	Unknown	Clin J Am Soc Nephrol, 2016, 11: 1441-1449.
54	c.3210+1G>A	Splicing	Intron 37	Compound heterozygous	AR	26	Male	Unknown	Unknown	Unknown	+	+	-	Unknown	Alport Syndrome	Unknown	J Am Soc Nephrol 24: 1945–1954, 2013.
	c.2031_2038dup	Frameshift	Exon 28
55	c.3211-1G＞T	Splicing	Intron 37	Heterozygous	AR	Unknown	Unknown	Unknown	Unknown	Unknown	Unknown	Unknown	Unknown	Unknown	Alport Syndrome	Unknown	J Am Soc Nephrol 12: 97–106, 2001
56	c.IVS 39+1G>A	Splicing	Intron 39	Compound heterozygous	AR	21	Female	Chinese	+	Unknown	Unknown	Unknown	Unknown	Unknown	Alport Syndrome	Unknown	Natl Med J China,February 26 ,2008 ,Vol. 88,No. 8
	c.1729_1737del9bp	Inframe Deletion	Exon 25
57	c.3418+1G>T	Splicing	Intron 39	Compound heterozygous	AR	47	Male	Chinese	+	+	-	-	+	Thinning	Alport Syndrome	Unknown	Cytogenet Genome Res 2018;154:132–136
	c.4664C>T	Missense	Exon 50
	COL4A4 c.1471C>T	Missense	Exon 18
	COL4A6 c.4825G>A	Missense	Exon 45
58	c.3418+1G>T	Splicing	Intron 39	Compound heterozygous	AR	82	Female	Chinese	+	-	-	-	-	Unknown	Benign familial hematuria	Unknown	Cytogenet Genome Res 2018;154:132–136
	COL4A4 c.1471C>T	Missense	Exon 18
	COL4A6 c.4825G>A	Missense	Exon 45
59	c.3418+1G>T	Splicing	Intron 39	Compound heterozygous	AR	45	Male	Chinese	+	-	-	-	-	Unknown	Benign familial hematuria	Unknown	Cytogenet Genome Res 2018;154:132–136
	COL4A4 c.1471C>T	Missense	Exon 18
60	c.3418+1G>T	Splicing	Intron 39	Compound heterozygous	AR	32	Male	Chinese	+	-	-	-	-	Unknown	Benign familial hematuria	Unknown	Cytogenet Genome Res 2018;154:132–136
	COL4A4 c.1471C>T	Missense	Exon 18
61	c.3418+1G>T	Splicing	Intron 39	Compound heterozygous	AR	11	Female	Chinese	+	-	-	-	-	Unknown	Benign familial hematuria	Unknown	Cytogenet Genome Res 2018;154:132–136
	COL4A4 c.1471C>T	Missense	Exon 18
62	c.3418+1G>T	Splicing	Intron 39	Compound heterozygous	AR	6	Female	Chinese	-	-	-	-	-	Unknown	Benign familial hematuria	Unknown	Cytogenet Genome Res 2018;154:132–136
	COL4A4 c.1471C>T	Missense	Exon 18
	COL4A6 c.4825G>A	Missense	Exon 45
63	c.3518-7C＞G	Splicing	Intron 40	Heterozygous	AR/AD	Unknown	Unknown	Unknown	+	-	Unknown	-	Unknown	Thinning	Alport Syndrome/Thin basement membrane nephropathy	Unknown	Kidney International, Vol. 65 (2004), pp. 786–790
64	c.3565+1delG	Splicing	Intron 41	Heterozygous	AR	44	Unknown	Unknown	Unknown	Unknown	+	Unknown	Unknown	Unknown	Alport Syndrome	Unknown	J Am Soc Nephrol 12: 97–106, 2001
65	c.3566-1G>A	Splicing	Intron 41	Heterozygous	AR	14	Male	Unknown	+	+	-	+	-	Unknown	Alport Syndrome	Unknown	Clin Genet 2014: 86: 252–257
	c.778G＞T	Missense	Exon 14
66	c.3566-2A>T	Splicing	Intron 41	Compound heterozygous	AR	31	Female	Unknown	+	+	+	+	+	Thinning,thickening	Alport Syndrome	Unknown	J Am Soc Nephrol 25: 2740–2751, 2014.
	c.4364delC	Frameshift	Exon 48					Unknown
67	c.3752-2A＞T	Splicing	Intron 42	Heterozygous	AR	Unknown	Unknown	Unknown	+	Unknown	Unknown	Unknown	Unknown	Unknown	Alport Syndrome	Unknown	J Am Soc Nephrol 12: 97–106, 2001
68	c.3882+5G>A	Splicing	Intron 43	Heterozygous	AR	Dead at 23y	Male	Unknown	+	+	+	+	-	Thinning,thickening,splitting	Alport Syndrome	Unknown	Clin Genet 2014: 86: 252–257
	c.1714G>A	Missense	Exon 25
69	c.3882+5G>C	Splicing	Intron 43	Compound heterozygous	AR	11-12	Male	Chinese	+	-	-	+	-	Unknown	Alport Syndrome	Unknown	Am J Med Genet A 158A, 2188
	c.2043_2050del	Frameshift	Exon 28
70	c.3955+1G>C	Splicing	Intron 44	Homozygous	AR	Unknown	Unknown	Unknown	Unknown	Unknown	Unknown	Unknown	Unknown	Unknown	Alport Syndrome	Unknown	Clin Genet, 2015, 88: 456-61.
71	c.3956-1G＞A	Splicing	Intron 44	Homozygous	AR	Unknown	Unknown	Unknown	Unknown	Unknown	Unknown	Unknown	Unknown	Unknown	Alport Syndrome	Unknown	J Am Soc Nephrol 12: 97–106, 2001
72	c.4028-3C>T	Splicing	Intron 45	Heterozygous	AR	60-65	Male	Pakistani	+	-	-	-	-	Unknown	Alport Syndrome	Unknown	ANN HUM GENET.2022 May;86(3):145-152.
73	c.4028-3C>T	Splicing	Intron 45	Heterozygous	AR	60-65	Female	Pakistani	+	-	-	-	-	Unknown	Alport Syndrome	Unknown	ANN HUM GENET.2022 May;86(3):145-152.
74	c.4028-3C>A	Splicing	Intron 45	Compound heterozygous	AR	32-33	Female	Spanish	+	-	+	-	-	Unknown	Focal segmental glomerulosclerosis,Alport Syndrome	Unknown	European Journal of Human Genetics (2015) 23, 1192–1199
	INF2 c.2065C>T	Missense	Exon 10
75	c.4028-3C>A	Splicing	Intron 45	Heterozygous	AR	39-51	Male	Spanish	+	+	+	-	-	Unknown	Focal segmental glomerulosclerosis,Alport Syndrome	Unknown	European Journal of Human Genetics (2015) 23, 1192–1199
76	c.4028-3C>A	Splicing	Intron 45	Heterozygous	AR	61	Male	Spanish	+	-	-	-	-	Unknown	Alport Syndrome	Unknown	European Journal of Human Genetics (2015) 23, 1192–1199
77	c.4028-3C>A	Splicing	Intron 45	Heterozygous	AR	56	Female	Spanish	+	-	-	-	-	Unknown	Alport Syndrome	Unknown	European Journal of Human Genetics (2015) 23, 1192–1199
78	c.4028-27A>G	Splicing	Intron 45	Compound heterozygous	AR	16	Male	Japanese	+	+	-	-	-	Splitting	Alport Syndrome	Unknown	Pediatr Nephrol, 2014, 29: 1535-44.
	c.2698_2714del	Frameshift	Exon 33
79	c.4153+1G>A	Splicing	Intron 46	Compound heterozygous	AR	2-7.5	Female	Chinese	+	+	-	+	-	Unknown	Alport Syndrome	Unknown	Am J Med Genet A 158A, 2188
	c.1323_1324insA	Frameshift	Exon 22
80	c.4153+2T＞A	Splicing	Intron 46	Heterozygous	AR	27	Female	Unknown	+	+	+	+	Unknown	Thinning,thickening	Alport Syndrome	Unknown	J Am Soc Nephrol 25: 2740–2751, 2014.
81	c.4463-523C>G	Splicing	Intron 48	Homozygous	AR	2-20	Male	Japanese	+	+	+	+	+	Unknown	Alport Syndrome	Cyclosporin A, mizoribine, prednisolone, and antithymocyte globulin,renal transplantation	CEN Case Rep (2013) 2:98–101
82	c.4463-523C>G	Splicing	Intron 48	Homozygous	AR	21	Female	Japanese	+	+	+	+	+	Unknown	Alport Syndrome	Tacrolimus,prednisolone,mycophenolate,renal transplantation	CEN Case Rep (2013) 2:98–101
83	c.4463-523C>G	Splicing	Intron 48	Heterozygous	AR	66	Female	Japanese	-	-	-	-	-	Unknown	Unknown	Unknown	CEN Case Rep (2013) 2:98–101
84	c.4463-17_4463-18insA	Splicing	Intron 48	Compound heterozygous	AR	1-6	Female	Chinese	+	-	-	-	-	Unknown	Alport Syndrome	Unknown	Am J Med Genet A 158A, 2188
	c.3619G>C	Missense	Exon 42
85	c.4463-523C>G	Splicing	Intron 48	Heterozygous	AR	65	Male	Japanese	-	-	-	-	-	Unknown	Unknown	Unknown	CEN Case Rep (2013) 2:98–101
86	c.4755+2T>A	Splicing	Intron 50	Compound heterozygous	AR	2.5-3	Male	Chinese	+	-	-	Unknown	Unknown	Unknown	Alport Syndrome	Unknown	Am J Med Genet A 158A, 2188
	c.127G>C	Missense	Exon 2
Note: Abbreviations: AD,Autosomal dominant genotype;AR,Autosomal recessive genotype;ESRD,end stage renal disease;GBM,glomerular basement membrane.
